# Supplementary material for: Discovery of Isoplumbagin as a Novel NQO1 Substrate and Anti-Cancer Quinone
Source: Int J Mol Sci. 2020 Jun 19;21(12):4378. doi: 10.3390/ijms21124378 (PMC7352187; doi:10.3390/ijms21124378)
Supplement: Supplementary file 1 [file ijms-21-04378-s001.zip]

Archive with 5 entries (4 files):
- Supplementary Figure 1.pdf
- __MACOSX/
- __MACOSX/._Supplementary Figure 1.pdf
- Supplementary Figure 2-3.docx
- __MACOSX/._Supplementary Figure 2-3.docx
